# Supplementary material for: Laser interstitial thermal therapy for the treatment of insular lesions: A systematic review
Source: Front Neurol. 2023 Jan 4;13:1024075. doi: 10.3389/fneur.2022.1024075 (PMC9845884; doi:10.3389/fneur.2022.1024075)
Supplement: Supplementary file 1 [file Table_1.XLSX]

## Sheet: Sheet1
Author	Year	Patients	Age	Sex	Diagnosis	Prior Treatment	Treatment	Follow-up (mo)	Outcome (Engel score/seizure reduction/tumour progression)	Adverse effects	Treated region	Parameters	ICU/Hospital stay after LITT (days)
Adult
Hawasli	2013	3	61	M	Metastasis (colon adenocarcinoma)	Occipital craniotomy, chemotherapy, radiotherapy, GK	Neuroblate	4.2	4.2 mo survival	Transient aphasia	Insula	2 trajectories, 9.9 cm3 volume	1 & 6
			73	M	Glioblastoma	Radiotherapy, chemotherapy	Neuroblate	7.6	Tumor progression at 7.6 mo	None	Insula	2 trajectories, 14.6 cm3 volume	1 & 3
			53	M	Epilepsy	AEP	Neuroblate	4.8	I	Transient aphasia	Left insula	2 trajectories, 5.8 cm3	1 & 4
Hafez	2019	1	68	F	Glioma (oligodendroglioma GII)	Biopsy	Neuroblate	24	Near resolution on MRI (40 to 5 cm3)	Transient partial aphaia	Ant & post insula (2 stage)	NR	NR
Kamath	2019	2	NR	NR	Glioblastoma	NR		NR	NR	NR	Insula		NR
Gireesh*	2020	4	20	F	Epilepsy	AEP	NR	12.33	Ia	Transient mild SMA syndrome	Left insula	3 trajectories, 5.3 cm3 LITT volume	NR
			46	M	Epilepsy	AEP	NR	15.7	Ib	Transient SMA syndrome	Left insula & cingulate	2 trajectories, 29.2 and 39.4 cm3 LITT volume
			19	M	Epilepsy	Left temporal lobectomy	NR	16.07	Iia	None	Left insula	3 trajectories, 11.5 cm3 LITT volume
			22	F	Epilepsy	AEP	NR	34.27	Ia	Transient mild SMA syndrome	Right insula	2 trajectories, 7.9 cm3 LITT volume
Pediatric
Perry	2017	20	13.6	NR	Epilepsy, tuber (right frontal, left frontal)	AEP	Visualase	32	IIIa	6 transient hemiparesis cases and 1 transient aphasia	Right frontal ant insula	6–9 W for 90–128 sec producing temp 90°C at 4- to 6-mm intervals	NR
			15	NR	Epilepsy	Right ant insula LITT	Visualase	20	IVb		Right ant insula
			18	NR	Epilepsy	Right frontal disconnection	Visualase	13	Ia		Right frontal ant insula
			8	NR	Epilepsy, left insular CD	Left ant insula LITT	Visualase	16	IVb		Left ant insula
			11.7	NR	Epilepsy	Right frontal lobectomy	Visualase	13	IIIa		Right ant insula
			7.1	NR	Epilepsy	Left post temporal and post insula	Visualase	24	Ic		Left frontal pst insula
			14.3	NR	Epilepsy	Left frontal disconnection, left insular resection	Visualase	25	IIIa		Left ant & pst insula
			9.1	NR	Epilepsy, right frontal insular CD	Right frontal disconnection, rt ant insula resection	Visualase	39	Ia		Right frontal ant insula
			12	NR	Epilepsy	AEP	Visualase	17	Ia		Left pst insula
			6.1	NR	Epilepsy	Left anterior insular LITT	Visualase	14	Ia		Left ant insula
			16	NR	Epilepsy	AEP	Visualase	15	IIb		Right frontal ant insula
			17.6	NR	Epilepsy	Left post frontal resection	Visualase	29	IIIc		Left ant insula
			10	NR	Eilepsy right insular tuber, right frontal tuber	AEP	Visualase	25	Ia		Right frontal ant insula
			9.4	NR	Epilepsy	Left anterior insular LITT	Visualase	13	IVb		Left ant & pst insula
			18	NR	Epilepsy	AEP	Visualase	19	Ia		Right pst insula
			15.9	NR	Epilepsy	Left parietal topectomy	Visualase	25	Ia		Left pst insula
			13.1	NR	Epilepsy, right frontal insular CD	Right post insular resection	Visualase	35	Ia		Right ant & pst insula
			17.9	NR	Epilepsy bilat frontal insular polymicrogyria	Right frontal opercular resection	Visualase	18	IIIa		Right frontal ant & pst insula
			15.1	NR	Epilepsy	AEP	Visualase	7	IVb		Right ant & pst insula
			17	NR	Epilepsy	Right temporal lobectomy	Visualase	8	Ia		Right ant insula
Alexander	2019	4	18	M	Epilepsy	Resection	Visualase, ROSA	3.5	III	None	Right lateral insular operculum	10.5 W × 135 s	NR
			15	M	Epilepsy	Resection	Visualase, ROSA	3.5	I	None	Right anterior insula	10.5 W × 180 s (2)
			12	F	Epilepsy	Resection	Visualase, ROSA	3.5	I	None	Left anterior & mid insula	10.5 W × 165-180 s (3)
			11	M	Epilepsy	AEP	Visualase, ROSA	3.5	I	None	Right anterior insula	10.5 W × 150-165 s (3)
Hale	2019	14	3.7	M	Epilepsy	Complete corpuscallosotomy & left frontal lobectomy	Neuroblate	26.4	III	Right hemiparesis, resolved by 3-mo postop	Left insula	NR	NR
			6.2	M	Epilepsy	Stereotactic ablation of left superior insula	Neuroblate	38.4	I	Mild right paresis, resolved by 3-mo postop	Left superior insula (twice)
			7	M	Epilepsy	Right insular resection	Neuroblate	31.2	I	None	Right insula
			8	F	Epilepsy	LITT of left anterior insula	Neuroblate	16.2	II	None	Left anterior insula
			12	F	Epilepsy	AEP	Neuroblate	16.8	I	Right hemiparesis, resolved by 3-mo postop	Left insula
			12.5	F	Epilepsy	L frontal & insular resection	Neuroblate	37.2	I	Right hemiparesis, resolved by 3-mo postop	Left insula
			13.4	M	Epilepsy	Corpus callosotomy, Left frontotemporal grids, & left frontal resection	Neuroblate	32.4	II	None	Left insula
			13.7	F	Epilepsy	AEP	Neuroblate	14.4	II	None	R superior insula and frontal lesion
			15	M	Epilepsy	Right insula stereotactic ablation	Neuroblate	12.6	III	None	Right insula repeat
			15.8	M	Epilepsy	Corpus callosotomy & VNS placement	Neuroblate	15.48	IV	Right weakness & facial drop, resolved by 3 mo postop	Left insula
			16	M	Epilepsy	AEP	Neuroblate	19.2	I	None	R ant insula and orbitofrontal cortex
			16.2	F	Epilepsy	Ablation of left opercular & parietal depth regions	Neuroblate	12.24	III	None	Left superior insula, later left opercular and partietal regions
			16.4	M	Epilepsy	AEP	Neuroblate	30.12	II	None	Right insula
			17.3	M	Epilepsy	Left posterior frontal lobe resection	Neuroblate	18.96	I	Dysphagia, resolved by 3-mo postop	Left superior insula
Easwaran	2020	1	11	M	Glioma recurrence (astrocytoma GII), epilepsy	Glioma resection	Visualase	12	I	None	Left insular & subinsular region	78W, 768s total	NR
Feroze	2020	1	1.3	M	Pediatric atypical teratoid/rhabdoid tumor	AEP	NR	6	Radiological improvement	None	Right insula & left caudate	NR	NR
Papadelis	2022	1	17	F	Epilepsy	AEP	NR	12	I	None	Right ant insula	NR	NR
Gireesh*	2020	2	7	F	Epilepsy	AEP	NR	22.67	Ia	None	Left insula	3 trajectories, 11.9 cm3 LITT volume	NR
			9	M	Epilepsy	AEP	NR	10.2	Ia	Large ICH, recovered	Left insula	2 trajectories
Abbreviations: NR - not reported, ant - anterior, post - posterior, mo - months, SMA - supplemnetary motor area, ICH - intracerebral hematoma, GK - gamma knife, AEP- antiepileptic medication, LITT - laster interstitial thermal therapy, VNS - vagal nerve stimulation
*Same publication with both pediatric and adult cases
